# Supplementary material for: In vitro propagation of three mosaic disease resistant cassava cultivars
Source: BMC Biotechnol. 2020 Sep 29;20:51. doi: 10.1186/s12896-020-00645-8 (PMC7526170; doi:10.1186/s12896-020-00645-8)
Supplement: Supplementary file 1 — Additional file 1 S1 File. Analysis of variance (ANOVA) of microshoots number and length. Includes detailed and summary tables of ANOVA of treatment differences and Turkey comparison relatives to Table 2 [file 12896_2020_645_MOESM1_ESM.xlsx]

## Sheet: ANOVA&Turkey-microsoots
													Microshooting Statistic analysis
																	Shooting of Agric-rouge
Cultivar		Descriptive Statistics: MicroshootsMN, MicroshootsML, NodesMN										ANOVA analysis								Tukey Pairwise Comparisons
		Variable	Cytokinin conc. (µM)	Mean	SE Mean	StDev	Variance	CoefVar										Cytokinin conc. (µM)	Mean	Grouping
		MicroshootsMN	0.0	1.0000	0.000000	0.000000	0.000000	0.00										10.0	3.6000	A
			0.1	1.0000	0.000000	0.000000	0.000000	0.00										5.1	3.2700		B
			0.5	1.0000	0.000000	0.000000	0.000000	0.00										10.1	3.18000		B	C
			1.0	1.0000	0.000000	0.000000	0.000000	0.00										5.0	3.0000			C
			1.5	1.0000	0.000000	0.000000	0.000000	0.00			Source	DF	Adj SS	Adj MS	F-Value	P-Value		20.1	2.5500				D
			5.0	3.0000	0.0577	0.1000	0.0100	3.33			PGR	10	35.5052	3.55052	715.31	0.000		20.0	2.000				E
			5.1	3.2700	0.0115	0.0200	0.0004	0.61			Error	22	0.1092	0.00496				1.5	1.000					F
			10.0	3.6000	0.0289	0.0500	0.0025	1.39			Total	32	35.6144					1.0	1.000					F
			10.1	3.1800	0.00577	0.0100	0.00010	0.31										0.5	1.000					F
			20.0	2.000	0.115	0.200	0.040	10.00										0.1	1.000					F
			20.1	2.5500	0.0231	0.0400	0.0016	1.57										0.0	1.000					F
		MicroshootsML	0.0	4.6700	0.0231	0.0400	0.0016	0.86										Cytokinin conc. (µM)	Mean	Grouping
			0.1	5.6600	0.0115	0.0200	0.0004	0.35										5.1	6.3233	A
			0.5	5.1533	0.0260	0.0451	0.0020	0.88										0.1	5.6600		B
			1.0	2.720	0.315	0.546	0.298	20.06										10.1	5.6033		B	C
			1.5	4.2633	0.0376	0.0651	0.0042	1.53			Source	DF	Adj SS	Adj MS	F-Value	P-Value		0.5	5.1533			C	D
			5.0	1.1033	0.0296	0.0513	0.0026	4.65			PGR	10	139.083	13.9083	492.67	0.000		0.0	4.6700				D E
			5.1	6.3233	0.0120	0.0208	0.0004	0.33			Error	22	0.621	0.0282				1.5	4.2633				E
			10.0	0.64667	0.00882	0.01528	0.00023	2.36			Total	32	139.704					20.1	3.08333					F
AGRIC-ROUGE			10.1	5.6033	0.0145	0.0252	0.0006	0.45										1.0	2.720					F
			20.0	0.3300	0.0115	0.0200	0.0004	6.06										5.0	1.1033					G
			20.1	3.0833	0.00882	0.0153	0.00023	0.50										10.0	0.64667					G H
																		20.0	0.3300					H
		NodesMN	0.0	4.1833	0.00882	0.0153	0.00023	0.37
			0.1	3.1200	0.0153	0.0265	0.0007	0.85										Cytokinin conc. (µM)	Mean	Grouping
			0.5	3.4067	0.0233	0.0404	0.0016	1.19										5.1	4.2033 A
			1.0	3.2400	0.0153	0.0265	0.0007	0.82										0.0	4.18333 A
			1.5	3.243	0.279	0.483	0.234	14.90			Source	DF	Adj SS	Adj MS	F-Value	P-Value		10.1	3.8167 A	B
			5.0	1.8333	0.0145	0.0252	0.0006	1.37			PGR	10	36.3657	3.63657	147.41	0.000		0.5	3.4067	B C
			5.1	4.2033	0.0467	0.0808	0.0065	1.92			Error	22	0.5427	0.02467				1.5	3.243	C
			10.0	1.3133	0.0410	0.0709	0.0050	5.40			Total	32	36.9084					1.0	3.2400	C
			10.1	3.8167	0.0328	0.0569	0.0032	1.49										0.1	3.1200	C
			20.0	1.0667	0.0667	0.1155	0.0133	10.83										20.1	2.2800		D
			20.1	2.2800	0.0436	0.0755	0.0057	3.31										5.0	1.8333		D
																		10.0	1.3133			E
																		20.0	1.0667			E
																Shooting of Atinwewe
Cultivar		Descriptive Statistics: MicroshootsMN_1, MicroshootsML_1, NodesMN_1											ANOVA analysis						Tukey Pairwise Comparisons
		Variable	Cytokinin conc. (µM)	Mean	SE Mean	StDev	Variance	CoefVar										Cytokinin conc. (µM)	Mean	Grouping
		MicroshootsMN_1	0.0	1.0000	0.000000	0.000000	0.000000	0.00										5.0	2.8367 A
			0.1	1.0000	0.000000	0.000000	0.000000	0.00										10.0	2.8300 A
			0.5	1.0000	0.000000	0.000000	0.000000	0.00										10.1	2.3233	B
			1.0	1.0000	0.000000	0.000000	0.000000	0.00			Source	DF	Adj SS	Adj MS	F-Value	P-Value		5.1	2.0033	C
			1.5	1.0000	0.000000	0.000000	0.000000	0.00			PGR	10	16.8641	1.68641	3838.05	0.000		20.0	1.9033	D
			5.0	2.8367	0.0120	0.0208	0.0004	0.73			Error	22	0.0097	0.00044				20.1	1.3900		E
			5.1	2.0033	0.0203	0.0351	0.0012	1.75			Total	32	16.8738					1.5	1.000			F
			10.0	2.8300	0.0100	0.0173	0.0003	0.61										1.0	1.000			F
			10.1	2.3233	0.0176	0.0306	0.0009	1.31										0.5	1.000			F
			20.0	1.9033	0.0203	0.0351	0.0012	1.85										0.1	1.000			F
			20.1	1.3900	0.0153	0.0265	0.0007	1.90										0.0	1.000			F
		MicroshootsML_1	0.0	1.8367	0.0376	0.0651	0.0042	3.54										Cytokinin conc. (µM)	Mean G	Grouping
ATINWEWE			0.1	1.9600	0.0173	0.0300	0.0009	1.53										0.5	2.44333 A
			0.5	2.4433	0.00667	0.0115	0.00013	0.47										1.0	2.3267 A	B
			1.0	2.3267	0.0203	0.0351	0.0012	1.51			Source	DF	Adj SS	Adj MS	F-Value	P-Value		5.1	2.3067	B
			1.5	1.8267	0.0120	0.0208	0.0004	1.14			PGR	10	13.0749	1.30749	693.69	0.000		10.1	2.2667	B
			5.0	1.3600	0.0569	0.0985	0.0097	7.24			Error	22	0.0415	0.00188				0.1	1.9600	C
			5.1	2.3067	0.0145	0.0252	0.0006	1.09			Total	32	13.1164					20.1	1.9400	C	D
			10.0	0.8133	0.0203	0.0351	0.0012	4.32										0.0	1.8367	C	D
			10.1	2.2667	0.0176	0.0306	0.0009	1.35										1.5	1.8267		D
			20.0	0.3900	0.0115	0.0200	0.0004	5.13										5.0	1.3600			E
			20.1	1.9400	0.0173	0.0300	0.0009	1.55										10.0	0.8133			F
																		20.0	0.3900			G
		NodesMN_1	0.0	3.0400	0.0306	0.0529	0.0028	1.74
			0.1	3.0600	0.0702	0.1217	0.0148	3.98										Cytokinin conc. (µM)	Mean	Grouping
			0.5	3.3467	0.0524	0.0907	0.0082	2.71										1.5	4.58333	A
			1.0	2.6700	0.0173	0.0300	0.0009	1.12			Source	DF	Adj SS	Adj MS	F-Value	P-Value		0.5	3.3467	B
			1.5	4.5833	0.00882	0.0153	0.00023	0.33			PGR_1	10	28.9582	2.89582	953.71	0.000		10.1	3.2500	B
			5.0	1.5667	0.0120	0.0208	0.0004	1.33			Error	22	0.0668	0.00304				0.1	3.0600	C
			5.1	2.5533	0.00333	0.00577	0.00003	0.23			Total	32	29.0250					0.0	3.0400	C	D
			10.0	1.6700	0.0231	0.0400	0.0016	2.40										20.1	2.89667		D
			10.1	3.2500	0.0231	0.0400	0.0016	1.23										1.0	2.6700			E
			20.0	1.0467	0.0291	0.0503	0.0025	4.81										5.1	2.55333			E
			20.1	2.8967	0.00882	0.0153	0.00023	0.53										10.0	1.6700			F
																		5.0	1.5667			F
																		20.0	1.0467			G
														Shooting of Agblehoundo
Cultivar		Descriptive Statistics: MicroshootsMN_1_1, MicroshootsML_1_1, NodesMN_1_1											ANOVA analysis						Tukey Pairwise Comparisons
		Variable	Cytokinin conc. (µM)	Mean	SE Mean	StDev	Variance	CoefVar										Cytokinin conc. (µM)	Mean	Grouping
		MicroshootsMN_1_1	0.0	1.0000	0.000000	0.000000	0.000000	0.00										20.1	3.000	A
			0.1	1.0000	0.000000	0.000000	0.000000	0.00										10.1	2.9067	A
			0.5	1.0000	0.000000	0.000000	0.000000	0.00										10.0	2.25333	B
			1.0	1.0000	0.000000	0.000000	0.000000	0.00										5.1	2.0900		C
			1.5	1.0000	0.000000	0.000000	0.000000	0.00										5.0	2.0433		C
			5.0	2.0433	0.0296	0.0513	0.0026	2.51			Source	DF	Adj SS	Adj MS	F-Value	P-Value		20.0	1.1700			D
			5.1	2.0900	0.0666	0.1153	0.0133	5.52			PGR_1_1	10	19.3440	1.93440	1215.91	0.000		1.5	1.000			E
			10.0	2.2533	0.00882	0.0153	0.00023	0.68			Error	22	0.0350	0.00159				1.0	1.000			E
			10.1	2.9067	0.0120	0.0208	0.0004	0.72			Total	32	19.3790					0.5	1.000			E
			20.0	1.1700	0.0173	0.0300	0.0009	2.56										0.1	1.000			E
			20.1	3.0000	0.000000	0.000000	0.000000	0.00										0.0	1.000			E
		MicroshootsML_1_1	0.0	2.1967	0.00882	0.0153	0.00023	0.70										Cytokinin conc. (µM)	Mean	Grouping
			0.1	3.1667	0.00667	0.0115	0.00013	0.36										0.5	4.5833	A
			0.5	4.5833	0.0524	0.0907	0.0082	1.98										5.1	4.1767	B
AGBLEHOUNDO			1.0	3.2267	0.00667	0.0115	0.00013	0.36			Source	DF	Adj SS	Adj MS	F-Value	P-Value		10.1	3.9500		C
			1.5	2.1833	0.0120	0.0208	0.0004	0.95			PGR_1_1	10	77.7786	7.77786	7439.69	0.000		20.1	3.71333			D
			5.0	0.49667	0.00333	0.00577	0.00003	1.16			Error	22	0.0230	0.00105				1.0	3.22667			E
			5.1	4.1767	0.0120	0.0208	0.0004	0.50			Total	32	77.8016					0.1	3.16667			E
			10.0	0.2900	0.0115	0.0200	0.0004	6.90										0.0	2.19667			F
			10.1	3.9500	0.0100	0.0173	0.0003	0.44										1.5	2.1833			F
			20.0	0.2233	0.0176	0.0306	0.0009	13.68										5.0	0.49667			G
			20.1	3.7133	0.00882	0.0153	0.00023	0.41										10.0	0.2900			H
																		20.0	0.2233			H
		NodesMN_1_1	0.0	3.0400	0.0306	0.0529	0.0028	1.74
			0.1	3.1000	0.0115	0.0200	0.0004	0.65										Cytokinin conc. (µM)	Mean	Grouping
			0.5	3.3333	0.00882	0.0153	0.00023	0.46										5.1	3.6167	A
			1.0	2.6767	0.0291	0.0503	0.0025	1.88			Source	DF	Adj SS	Adj MS	F-Value	P-Value		0.5	3.33333	B
			1.5	2.4333	0.00882	0.0153	0.00023	0.63			PGR_1_1	10	29.4899	2.94899	3119.12	0.000		10.1	3.2167		C
			5.0	1.0000	0.000000	0.000000	0.000000	0.00			Error	22	0.0208	0.00095				0.1	3.1000			D
			5.1	3.6167	0.0167	0.0289	0.0008	0.80			Total	32	29.5107					0.0	3.0400			D
			10.0	1.0300	0.0252	0.0436	0.0019	4.23										1.0	2.6767			E
			10.1	3.2167	0.0120	0.0208	0.0004	0.65										1.5	2.43333			F
			20.0	1.0000	0.000000	0.000000	0.000000	0.00										20.1	2.1933			G
			20.1	2.1933	0.0186	0.0321	0.0010	1.47										10.0	1.0300			H
																		20.0	1.000			H
																		5.0	1.000			H
