# Supplementary material for: In vitro propagation of three mosaic disease resistant cassava cultivars
Source: BMC Biotechnol. 2020 Sep 29;20:51. doi: 10.1186/s12896-020-00645-8 (PMC7526170; doi:10.1186/s12896-020-00645-8)
Supplement: Supplementary file 3 — Additional file 3 S3 File. Analysis of variance (ANOVA) of microshoots root number and length. Includes detailed and summary tables of ANOVA of treatment differences and Turkey comparison relatives to Tables 3, 4, and 5. [file 12896_2020_645_MOESM3_ESM.xlsx]

## Sheet: ANOVA&Tukey Agric-rouge
					Agric-Rouge
			Rooting of microshoot obtained from TDZ medium
	One-way ANOVA: MeanRagri versus Auxins					Tukey Pairwise Comparisons
	Root Number					Root number
	Source DF Adj SS Adj MS F-Value P-Value					Auxins N Mean Grouping
	Auxins 8 41.1364 5.14205 432.78 0.000					10.0 3 4.81333 A
	Error 18 0.2139 0.01188					0.0 3 3.5767 B
	Total 26 41.3503					5.0 3 2.6233 C
						1.1 3 2.0133 D
						20.0 3 1.5100 E
	Root Length					20.1 3 1.237 E F
	Source DF Adj SS Adj MS F-Value P-Value					1.0 3 1.21333 E F
	Auxins 8 42.5984 5.32480 6718.21 0.000					10.1 3 1.1400 F
	Error 18 0.0143 0.00079					5.1 3 1.0533 F
	Total 26 42.6127					Root Length
						Auxins N Mean Grouping
						0.0 3 3.7567 A
						10.0 3 2.9633 B
						5.0 3 1.3367 C
						1.1 3 0.61333 D
						20.0 3 0.54333 D
						1.0 3 0.3300 E
						10.1 3 0.3067 E
						20.1 3 0.1567 F
						5.1 3 0.1200 F
				Rooting of microshoot obtained from Kinetin medium
	One-way ANOVA: MeanRNagr_1 versus Auxins_1					Tukey Pairwise Comparisons
	Root Number					Root Number
	Source DF Adj SS Adj MS F-Value P-Value					Auxins_1 N Mean Grouping
	Auxins_1 8 943.245 117.906 3980.81 0.000					10.0 3 18.8300 A
	Error 18 0.533 0.030					20.0 3 14.8767 B
	Total 26 943.778					5.0 3 5.2267 C
						20.1 3 4.0300 D
						0.0 3 3.6200 D
						1.0 3 2.5167 E
						1.1 3 2.343 E
						5.1 3 1.8200 F
						10.1 3 1.7567 F
	Root Length					Root Length
	Source DF Adj SS Adj MS F-Value P-Value					Auxins_1 N Mean Grouping
	Auxins_1 8 11.3939 1.42423 909.09 0.000					20.0 3 2.3000 A
	Error 18 0.0282 0.00157					0.0 3 2.1700 B
	Total 26 11.4221					10.0 3 1.82667 C
						5.0 3 1.4800 D
						20.1 3 1.3433 E
						1.0 3 1.28333 E
						5.1 3 0.9167 F
						1.1 3 0.4233 G
						10.1 3 0.3867 G
				Rooting of microshoot obtained from BAP medium
	One-way ANOVA: MeanRagr_2 versus Auxins_2					Tukey Pairwise Comparisons
	Number of root					Number of root
	Source DF Adj SS Adj MS F-Value P-Value					Auxins_2 N Mean Grouping
	Auxins_2 8 351.922 43.9903 71984.14 0.000					10.0 3 13.1567 A
	Error 18 0.011 0.0006					20.0 3 10.4567 B
	Total 26 351.933					5.1 3 5.3200 C
						5.0 3 4.2167 D
						1.1 3 3.39667 E
						1.0 3 3.2667 F
						20.1 3 2.8500 G
						10.1 3 2.6600 H
						0.0 3 2.63667 H
	Root length					Root length
	Source DF Adj SS Adj MS F-Value P-Value					Auxins_2 N Mean Grouping
	Auxins_2 8 8.44330 1.05541 825.97 0.000					20.0 3 2.2567 A
	Error 18 0.02300 0.00128					10.0 3 1.79667 B
	Total 26 8.46630					0.0 3 1.2167 C
						1.0 3 0.9767 D
						5.1 3 0.8533 E
						5.0 3 0.83333 E
						1.1 3 0.7833 E
						20.1 3 0.5833 F
						10.1 3 0.4167 G

## Sheet: ANOVA&Turkey Atinwewe
					Atinwewe
				Rooting of microshoot obtained from TDZ medium
		One-way ANOVA: MeanRatin versus Auxins					Tukey Pairwise Comparisons
		Root number					Root number
		Source DF Adj SS Adj MS F-Value P-Value					Auxins N Mean Grouping
		Auxins 8 614.764 76.8456 54457.48 0.000					20.0 3 17.2633 A
		Error 18 0.025 0.0014					0.0 3 9.0300 B
		Total 26 614.790					5.0 3 8.2167 C
							5.1 3 4.84333 D
							10.1 3 3.8067 E
							1.1 3 2.5467 F
							1.0 3 2.2700 G
							20.1 3 2.2067 G
							10.0 3 1.7500 H
		Root Length					Root Length
		Source DF Adj SS Adj MS F-Value P-Value					Auxins N Mean Grouping
		Auxins 8 42.9735 5.37168 5993.20 0.000					0.0 3 4.6533 A
		Error 18 0.0161 0.00090					20.0 3 2.6900 B
		Total 26 42.9896					5.0 3 1.9067 C
							10.0 3 1.5367 D
							10.1 3 1.4500 E
							1.0 3 1.4200 E
							1.1 3 0.6133 F
							20.1 3 0.4367 G
							5.1 3 0.4200 G
				Rooting of microshoot obtained from Kinetin medium
		One-way ANOVA: MeanRatin_1 versus Auxins_1					Tukey Pairwise Comparisons
		Root Number					Root Number
		Source DF Adj SS Adj MS F-Value P-Value					Auxins_1 N Mean Grouping
		Auxins_1 8 155.435 19.4294 7176.38 0.000					20.0 3 9.2367 A
		Error 18 0.049 0.0027					10.0 3 8.0600 B
		Total 26 155.484					0.0 3 4.8867 C
							5.0 3 4.2667 D
							5.1 3 3.65333 E
							20.1 3 3.0267 F
							1.1 3 2.5433 G
							10.1 3 2.3433 H
							1.0 3 2.23333 H
		Root Length					Root Length
		Source DF Adj SS Adj MS F-Value P-Value					Auxins_1 N Mean Grouping
		Auxins_1 8 8.86296 1.10787 1780.51 0.000					1.1 3 2.6767 A
		Error 18 0.01120 0.00062					10.0 3 2.6567 A
		Total 26 8.87416					20.0 3 2.34000 B
							0.0 3 2.16333 C
							5.0 3 2.0333 D
							5.1 3 1.5067 E
							1.0 3 1.2800 F
							20.1 3 1.2400 F G
							10.1 3 1.1767 G
				Rooting of microshoot obtained from BAP medium
		One-way ANOVA: MeanRatin_2 versus Auxins_2					Tukey Pairwise Comparisons
		Number of root					Number of root
		Source DF Adj SS Adj MS F-Value P-Value					Auxins_2 N Mean Grouping
		Auxins_2 8 44.2564 5.53205 5903.77 0.000					5.0 3 7.2067 A
		Error 18 0.0169 0.00094					20.1 3 4.7533 B
		Total 26 44.2733					1.0 3 4.0500 C
							0.0 3 3.8833 D
							20.0 3 3.8233 D
							10.0 3 3.55667 E
							10.1 3 3.4500 F
							1.1 3 2.7467 G
							5.1 3 2.6633 G
		Root length					Root length
		Source DF Adj SS Adj MS F-Value P-Value					Auxins_2 N Mean Grouping
		Auxins_2 8 8.25761 1.03220 1870.43 0.000					0.0 3 2.5633 A
		Error 18 0.00993 0.00055					20.1 3 1.3800 B
		Total 26 8.26754					1.0 3 1.24667 C
							10.0 3 1.0933 D
							20.0 3 1.0633 D
							5.0 3 0.9667 E
							10.1 3 0.9333 E
							5.1 3 0.6533 F
							1.1 3 0.55333 G

## Sheet: ANOVA&Turkey Agblehoundo
					Agblehoundo
				Rooting of microshoot obtained from TDZ medium
		One-way ANOVA: MeanRatin versus Auxins					Tukey Pairwise Comparisons
		Root number					Root number
		Source DF Adj SS Adj MS F-Value P-Value					Auxins N Mean Grouping
		Auxins 8 125.529 15.6912 7716.98 0.000					20.0 3 8.7533 A
		Error 18 0.037 0.0020					10.0 3 4.7533 B
		Total 26 125.566					5.0 3 3.0033 C
							0.0 3 2.7733 D
							1.0 3 2.5667 E
							5.1 3 2.0233 F
							1.1 3 2.0067 F
							10.1 3 1.7567 G
							20.1 3 1.44333 H
		Root length					Root length
		Source DF Adj SS Adj MS F-Value P-Value					Auxins N Mean Grouping
		Auxins 8 7.04056 0.880070 1224.84 0.000					5.0 3 2.3000 A
		Error 18 0.01293 0.000719					10.0 3 2.1400 B
		Total 26 7.05350					1.0 3 1.8567 C
							0.0 3 1.8233 C
							20.0 3 1.55333 D
							1.1 3 1.4100 E
							5.1 3 1.26333 F
							10.1 3 1.1500 G
							20.1 3 0.5467 H
				Rooting of microshoot obtained from Kinetin medium
		One-way ANOVA: MeanRAGBL_1 versus Auxins_1					Tukey Pairwise Comparisons
		Root Number					Root Number
		Source DF Adj SS Adj MS F-Value P-Value					Auxins_1 N Mean Grouping
		Auxins_1 8 479.103 59.8878 44667.71 0.000					20.0 3 16.3833 A
		Error 18 0.024 0.0013					5.0 3 5.9733 B
		Total 26 479.127					0.0 3 4.26333 C
							10.1 3 3.7533 D
							1.0 3 3.54667 E
							10.0 3 3.43333 F
							5.1 3 2.3533 G
							20.1 3 2.2500 G H
		Root Length					Root Length
		Source DF Adj SS Adj MS F-Value P-Value					Auxins_1 N Mean Grouping
		Auxins_1 8 4.93694 0.617118 176.69 0.000					20.0 3 1.9400 A
		Error 18 0.06287 0.003493					1.0 3 1.0900 B
		Total 26 4.99981					0.0 3 0.9133 C
							5.0 3 0.76333 C D
							5.1 3 0.6367 D E
							10.1 3 0.6067 D E
							20.1 3 0.54667 E
							10.0 3 0.5467 E
							1.1 3 0.5333 E
				Rooting of microshoot obtained from BAP medium
		One-way ANOVA: MeanRagbl_2 versus Auxins_2					Tukey Pairwise Comparisons
		Number of root					Number of root
		Source DF Adj SS Adj MS F-Value P-Value					Auxins_2 N Mean Grouping
		Auxins_2 8 54.0543 6.75678 7016.66 0.000					20.0 3 7.0500 A
		Error 18 0.0173 0.00096					5.1 3 4.45667 B
		Total 26 54.0716					10.0 3 4.1400 C
							5.0 3 3.1900 D
							1.0 3 2.9133 E
							10.1 3 2.8967 E
							1.1 3 2.6000 F
							0.0 3 2.4267 G
							20.1 3 2.3367 H
		Root length					Root length
		Source DF Adj SS Adj MS F-Value P-Value					Auxins_2 N Mean Grouping
		Auxins_2 8 1.31041 0.163801 187.40 0.000					20.0 3 0.9933 A
		Error 18 0.01573 0.000874					1.1 3 0.7767 B
		Total 26 1.32614					10.0 3 0.75333 B
							5.1 3 0.6033 C
							20.1 3 0.4300 D
							0.0 3 0.4233 D
							5.0 3 0.39333 D
							10.1 3 0.3767 D E
							1.0 3 0.3033 E
