# Supplementary material for: In vitro propagation of three mosaic disease resistant cassava cultivars
Source: BMC Biotechnol. 2020 Sep 29;20:51. doi: 10.1186/s12896-020-00645-8 (PMC7526170; doi:10.1186/s12896-020-00645-8)
Supplement: Supplementary file 9 — Additional file 9 S1 Raw-Data 1. Original Data supporting Table 1. [file 12896_2020_645_MOESM9_ESM.xlsx]

## Sheet: Raw-data used to genrate Table1
Cultivars	Number of Explants	Jik Concentration (%)	Exposure time (min)	After 4 days			After 8 days			After 12 days
				Nb. of clean explants	(%) Clean explants/cultivars	(%) Clean explants/treatement	Nb. of clean explants	(%) Clean explants/cultivars	(%) Clean explants/treatement	Nb. of clean explants	(%) Clean explants/cultivarS	(%) Clean explants/treatement
Agblehoundo	20	10	5	17	85	80	15	75	66.6667	2	10	13.3333
Agric-rouge	20			16	80		13	65		3	15
Atinwewe	20			15	75		12	60		3	15
Agblehoundo	20	10	10	16	80	81.6667	14	70	63.3333	2	10	13.3333
Agric-rouge	20			14	70		11	55		2	10
Atinwewe	20			19	95		13	65		4	20
Agblehoundo	20	10	15	17	85	78.3333	4	20	21.6667	3	15	13.3333
Agric-rouge	20			15	75		5	25		2	10
Atinwewe	20			15	75		4	20		3	15
Agblehoundo	20	10	20	19	95	90	15	75	78.3333	11	55	55
Agric-rouge	20			19	95		15	75		12	60
Atinwewe	20			16	80		17	85		10	50
Agblehoundo	20	15	5	19	95	91.6667	14	70	56.6667	10	50	43.3333
Agric-rouge	20			18	90		10	50		9	45
Atinwewe	20			18	90		10	50		7	35
Agblehoundo	20	15	10	19	95	93.3333	13	65	21.6667	7	35	28.3333
Agric-rouge	20			19	95		14			5	25
Atinwewe	20			18	90		16			5	25
Agblehoundo	20	15	15	20	100	100	20	100	100	15	75	73.3333
Agric-rouge	20			20	100		20	100		15	75
Atinwewe	20			20	100		20	100		14	70
Agblehoundo	20	15	20	20	100	100	15	75	71.6667	14	70	71.6667
Agric-rouge	20			20	100		12	60		15	75
Atinwewe	20			20	100		16	80		14	70
Agblehoundo	20	20	15	20	100	100	20	100	96.6667	19	95	90
Agric-rouge	20			20	100		19	95		16	80
Atinwewe	20			20	100		19	95		19	95
Agblehoundo	20	20	20	19	95	93.3333	17	85	91.6667	17	85	81.6667
Agric-rouge	20			20	100		20	100		15	75
Atinwewe	20			17	85		18	90		17	85
Agblehoundo	20	25	15	19	95	95	19	95	80	16	80	80
Agric-rouge	20			20	100		15	75		16	80
Atinwewe	20			18	90		14	70		16	80
Agblehoundo	20	25	20	20	100	96.6667	20	100	91.6667	17	85	85
Agric-rouge	20			19	95		17	85		19	95
Atinwewe	20			19	95		18	90		15	75
