# Supplementary material for: In vitro propagation of three mosaic disease resistant cassava cultivars
Source: BMC Biotechnol. 2020 Sep 29;20:51. doi: 10.1186/s12896-020-00645-8 (PMC7526170; doi:10.1186/s12896-020-00645-8)
Supplement: Supplementary file 10 — Additional file 10 S2 Raw-Data 2. Original Data analysed to generate Table 2. [file 12896_2020_645_MOESM10_ESM.xlsx]

## Sheet: Raw-Data used to genrate Table2
Legend: MeanMN = Mean Microshoots number; MeanML = Mean Microshoots Lengh; MeanMNodes = Mean Microshoots Nodes
					Agric-Rouge						Atinwewe							Agblehoundo
			Cytokinins	MeanMN	MeanML	MeanMNodes				Cytokinins	MeanMN	MeanML	MeanMNodes				Cytokinins	MeanMN	MeanML	MeanMNodes
			0	1	4.67	4.17				0	1	1.84	3				0	1	2.18	3
			0	1	4.63	4.18				0	1	1.9	3.1				0	1	2.2	3.02
			0	1	4.71	4.2				0	1	1.77	3.02				0	1	2.21	3.1
			TDZ-0.1	1	5.66	3.11				TDZ-0.1	1	1.96	3				TDZ-0.1	1	3.16	3.08
			TDZ-0.1	1	5.64	3.15				TDZ-0.1	1	1.93	3.2				TDZ-0.1	1	3.16	3.1
			TDZ-0.1	1	5.68	3.1				TDZ-0.1	1	1.99	2.98				TDZ-0.1	1	3.18	3.12
			TDZ-0.5	1	5.15	3.4				TDZ-0.5	1	2.43	3.36				TDZ-0.5	1	4.57	3.33
			TDZ-0.5	1	5.11	3.37				TDZ-0.5	1	2.45	3.25				TDZ-0.5	1	4.5	3.32
			TDZ-0.5	1	5.2	3.45				TDZ-0.5	1	2.45	3.43				TDZ-0.5	1	4.68	3.35
			TDZ-1	1	3.03	3.25				TDZ-1	1	2.33	2.67				TDZ-1	1	3.22	2.67
			TDZ-1	1	3.04	3.21				TDZ-1	1	2.36	2.64				TDZ-1	1	3.24	2.63
			TDZ-1	1	2.09	3.26				TDZ-1	1	2.29	2.7				TDZ-1	1	3.22	2.73
			TDZ-1.5	1	4.26	3				TDZ-1.5	1	1.81	4.58				TDZ-1.5	1	2.16	2.43
			TDZ-1.5	1	4.2	2.93				TDZ-1.5	1	1.82	4.57				TDZ-1.5	1	2.19	2.42
			TDZ-1.5	1	4.33	3.8				TDZ-1.5	1	1.85	4.6				TDZ-1.5	1	2.2	2.45
			BAP-5	3	1.09	1.83				BAP-5	2.82	1.39	1.55				BAP-5	2	0.49	1
			BAP-5	2.9	1.06	1.81				BAP-5	2.83	1.25	1.59				BAP-5	2.1	0.5	1
			BAP-5	3.1	1.16	1.86				BAP-5	2.86	1.44	1.56				BAP-5	2.03	0.5	1
			BAP-10	3.6	0.66	1.3				BAP-10	2.82	0.81	1.67				BAP-10	2.25	0.27	1
			BAP-10	3.65	0.65	1.25				BAP-10	2.82	0.85	1.63				BAP-10	2.27	0.29	1.01
			BAP-10	3.55	0.63	1.39				BAP-10	2.85	0.78	1.71				BAP-10	2.24	0.31	1.08
			BAP-20	2	0.33	1				BAP-20	1.9	0.39	1				BAP-20	1.14	0.23	1
			BAP-20	1.8	0.35	1.2				BAP-20	1.87	0.37	1.04				BAP-20	1.17	0.25	1
			BAP-20	2.2	0.31	1				BAP-20	1.94	0.41	1.1				BAP-20	1.2	0.19	1
			Kin-5	3.27	6.33	4.19				Kin-5	2	2.31	2.56				Kin-5	2.1	4.16	3.6
			Kin-5	3.25	6.3	4.13				Kin-5	1.97	2.33	2.55				Kin-5	1.97	4.17	3.6
			Kin-5	3.29	6.34	4.29				Kin-5	2.04	2.28	2.55				Kin-5	2.2	4.2	3.65
			Kin-10	3.18	5.6	3.8				Kin-10	2.33	2.26	3.25				Kin-10	2.9	3.94	3.2
			Kin-10	3.17	5.63	3.77				Kin-10	2.29	2.3	3.21				Kin-10	2.93	3.94	3.21
			Kin-10	3.19	5.58	3.88				Kin-10	2.35	2.24	3.29				Kin-10	2.89	3.97	3.24
			Kin-20	2.55	3.08	2.27				Kin-20	1.36	1.94	2.88				Kin-20	3	3.71	2.18
			Kin-20	2.51	3.1	2.21				Kin-20	1.4	1.97	2.9				Kin-20	3	3.73	2.17
			Kin-20	2.59	3.07	2.36				Kin-20	1.41	1.91	2.91				Kin-20	3	3.7	2.23
