# Supplementary material for: In vitro propagation of three mosaic disease resistant cassava cultivars
Source: BMC Biotechnol. 2020 Sep 29;20:51. doi: 10.1186/s12896-020-00645-8 (PMC7526170; doi:10.1186/s12896-020-00645-8)
Supplement: Supplementary file 11 — Additional file 11 S3 Raw-Data 3. Original Data analysed to generate Tables 3, 4, and 5. [file 12896_2020_645_MOESM11_ESM.xlsx]

## Sheet: Raw-Data supporting table 3,4,5
			Agric-Rouge									Atinwewe									Agblehoundo
		TDZ		Kinetin		BAP					TDZ		Kinetin		BAP					TDZ		Kinetin		BAP
	Auxins	MeanRNagr	MeanRLagri	MeanRNagr_1	MeanRLagri_1	MeanRNagr_2	MeanRLagri_2			Auxins	MeanRNati	MeanRLati	MeanRNati_1	MeanRLati_1	MeanRNati_2	MeanRLati_2			Auxins	MeanRNagb	MeanRLagb	MeanRNagb_1	MeanRLagb_1	MeanRNagb_2	MeanRLagb_2
	0	3.57	3.75	3.6	2.17	2.63	1.19			0	9	4.63	4.88	2.15	3.86	2.54			0	2.75	1.81	4.25	0.97	2.4	0.4
	0	3.6	3.71	3.62	2.15	2.63	1.21			0	9.12	4.67	4.85	2.16	3.89	2.56			0	2.78	1.81	4.27	0.97	2.43	0.45
	0	3.56	3.81	3.64	2.19	2.65	1.25			0	8.97	4.66	4.93	2.18	3.9	2.59			0	2.79	1.85	4.27	0.8	2.45	0.42
	IBA- 1	1.21	0.33	2.5	1.28	3.25	0.95			IBA- 1	2.25	1.4	2.22	1.26	4	1.23			IBA- 1	2.57	1.85	3.53	1.08	2.9	0.29
	IBA- 1	1.23	0.31	2.5	1.27	3.29	0.98			IBA- 1	2.26	1.41	2.23	1.28	4.05	1.25			IBA- 1	2.52	1.83	3.56	1	2.89	0.27
	IBA- 1	1.2	0.35	2.55	1.3	3.26	1			IBA- 1	2.3	1.45	2.25	1.3	4.1	1.26			IBA- 1	2.61	1.89	3.55	1.19	2.95	0.35
	IBA- 5	2.6	1.33	5.2	1.48	4.2	0.82			IBA- 5	8.2	1.9	4.25	2.01	7.18	0.96			IBA- 5	3	2.29	6	0.75	3.18	0.39
	IBA- 5	2.65	1.36	5.23	1.45	4.21	0.83			IBA- 5	8.2	1.93	4.26	2.09	7.2	0.95			IBA- 5	3.09	2.28	6.04	0.77	3.16	0.38
	IBA- 5	2.62	1.32	5.25	1.51	4.24	0.85			IBA- 5	8.25	1.89	4.29	2	7.24	0.99			IBA- 5	2.92	2.33	5.88	0.77	3.23	0.41
	IBA- 10	4.83	2.97	18.83	1.81	13.14	1.78			IBA- 10	1.75	1.53	8	2.64	3.54	1.07			IBA- 10	4.75	2.11	3.44	0.53	4.11	0.74
	IBA- 10	4.8	2.93	18.81	1.83	13.19	1.8			IBA- 10	1.73	1.52	8.2	2.64	3.57	1.12			IBA- 10	4.71	2.14	3.43	0.54	4.15	0.77
	IBA- 10	4.81	2.99	18.85	1.84	13.14	1.81			IBA- 10	1.77	1.56	7.98	2.69	3.56	1.09			IBA- 10	4.8	2.17	3.43	0.57	4.16	0.75
	IBA- 20	1.5	0.54	14.86	2.29	10.44	2.23			IBA- 20	17.27	2.69	9.22	2.33	3.8	1.03			IBA- 20	8.75	1.54	16.38	1.92	7	0.96
	IBA- 20	1.5	0.53	14.87	2.28	10.45	2.25			IBA- 20	17.29	2.63	9.19	2.35	3.83	1.07			IBA- 20	8.69	1.55	16.37	1.97	7.1	0.99
	IBA- 20	1.53	0.56	14.9	2.33	10.48	2.29			IBA- 20	17.23	2.75	9.3	2.34	3.84	1.09			IBA- 20	8.82	1.57	16.4	1.93	7.05	1.03
	NAA-1	2	0.6	2	0.4	3.38	0.78			NAA-1	2.5	0.6	2.5	2.67	2.73	0.54			NAA-1	2	1.39	2.16	0.51	2.57	0.75
	NAA-1	1.99	0.63	2.1	0.45	3.4	0.74			NAA-1	2.54	0.65	2.6	2.66	2.74	0.57			NAA-1	1.98	1.41	2.15	0.51	2.6	0.78
	NAA-1	2.05	0.61	2.93	0.42	3.41	0.83			NAA-1	2.6	0.59	2.53	2.7	2.77	0.55			NAA-1	2.04	1.43	2.19	0.58	2.63	0.8
	NAA-5	1	0.1	1.8	0.91	5.3	0.83			NAA-5	4.83	0.4	3.67	1.49	2.63	0.63			NAA-5	2	1.25	2.33	0.6	4.44	0.58
	NAA-5	1.1	0.13	1.82	0.9	5.31	0.85			NAA-5	4.85	0.41	3.65	1.5	2.69	0.66			NAA-5	2.03	1.26	2.35	0.61	4.46	0.6
	NAA-5	1.06	0.13	1.84	0.94	5.35	0.88			NAA-5	4.85	0.45	3.64	1.53	2.67	0.67			NAA-5	2.04	1.28	2.38	0.7	4.47	0.63
	NAA-10	1.1	0.3	1.75	0.38	2.64	0.41			NAA-10	3.8	1.44	2.33	1.16	3.44	0.92			NAA-10	1.75	1.14	3.75	0.56	2.88	0.35
	NAA-10	1.15	0.33	1.73	0.29	2.65	0.46			NAA-10	3.83	1.44	2.33	1.17	3.41	0.97			NAA-10	1.73	1.11	3.7	0.56	2.89	0.41
	NAA-10	1.17	0.29	1.79	0.49	2.69	0.38			NAA-10	3.79	1.47	2.37	1.2	3.5	0.91			NAA-10	1.79	1.2	3.81	0.7	2.92	0.37
	NAA-20	1.02	0.15	4	1.33	2.85	0.58			NAA-20	2.2	0.43	3	1.23	4.73	1.36			NAA-20	1.44	0.54	2.25	0.53	2.33	0.39
	NAA-20	1.09	0.12	4.08	1.33	2.81	0.52			NAA-20	2.19	0.42	3.03	1.23	4.77	1.38			NAA-20	1.45	0.53	2.23	0.56	2.37	0.43
	NAA-20	1.6	0.2	4.01	1.37	2.89	0.65			NAA-20	2.23	0.46	3.05	1.26	4.76	1.4			NAA-20	1.44	0.57	2.27	0.55	2.31	0.47
Legend : MeanRNagb = Mean root number Agric-rouge; MeanRLagb = Mean root Lengh Agric-rouge; MeanRNagb = Mean root number Atinwewe; MeanRLagb = Mean root Lengh Atinwewe; MeanRNagb = Mean root number Agblehoundo; MeanRLagb = Mean root Lengh Agblehoundo.
